# Supplementary material for: Glycosylated Flavonoid Compounds as Potent CYP121 Inhibitors of Mycobacterium tuberculosis
Source: Biomolecules. 2022 Sep 23;12(10):1356. doi: 10.3390/biom12101356 (PMC9599785; doi:10.3390/biom12101356)
Supplement: Supplementary file 1 [file biomolecules-12-01356-s001.zip]

Archive with 1 entries (1 files):
- biomolecules-1860340-supplementary-conversion.pdf
